# Supplementary material for: De Novo Synthesis of Dihydrobenzofurans and Indolines and Its Application to a Modular, Asymmetric Synthesis of Beraprost
Source: J Am Chem Soc. 2023 Jun 16;145(25):14124–32. doi: 10.1021/jacs.3c04582 (PMC10311537; doi:10.1021/jacs.3c04582)
Supplement: Supplementary file 2 — ja3c04582_si_002.xyz [file ja3c04582_si_002.xyz]

14
2-methyl-5-bromothiophene-1_1-dioxide.log	Energy: -3311.92537515
C         -2.08533        0.53574        0.00000
C         -1.52911        1.72728       -0.00000
C         -0.04176        1.72481        0.00000
C          0.48017        0.52128        0.00000
H         -2.08110        2.64653       -0.00000
H          0.52890        2.63128       -0.00000
C         -3.51672        0.11527        0.00000
H         -3.73510       -0.48344       -0.87595
H         -3.73510       -0.48345        0.87595
H         -4.16062        0.98374        0.00001
S         -0.80959       -0.69417       -0.00000
O         -0.81560       -1.40392       -1.21239
O         -0.81560       -1.40392        1.21238
Br         2.26693        0.01510        0.00000
14
2-methyl-5-chlorothiophene-1_1-dioxide.log	Energy: -1199.06406778
C         -1.56482        0.53913        0.00000
C         -1.00124        1.72736       -0.00000
C          0.48560        1.72096        0.00000
C          0.99910        0.51466       -0.00000
H         -1.54964        2.64878        0.00000
H          1.06273        2.62325        0.00000
C         -2.99904        0.12777       -0.00000
H         -3.22191       -0.46923       -0.87600
H         -3.22192       -0.46924        0.87599
H         -3.63701        1.00062        0.00000
Cl         2.62620        0.03236       -0.00000
S         -0.29704       -0.69725        0.00000
O         -0.30267       -1.40673       -1.21249
O         -0.30267       -1.40673        1.21249
14
2-methyl-5-chlorothiophene-1_1-dioxide_M062X.log	Energy: -1202.146
C         -1.01218        0.54131        0.00056
C         -0.47806        1.75619        0.00005
C          1.00641        1.75340       -0.00032
C          1.58809        0.55605       -0.00062
H         -1.05434        2.67094       -0.00021
H          1.56319        2.68144       -0.00008
S          0.30001       -0.69457       -0.00012
O          0.29323       -1.43673       -1.25186
O          0.29593       -1.43701        1.25143
C          3.00562        0.11087        0.00005
H          3.66634        0.97661        0.00122
H          3.21192       -0.49779        0.88368
H          3.21347       -0.49665       -0.88396
Cl        -2.63373        0.02715        0.00038
18
N-CO2Me-2-pyrroline.log	Energy: -436.778995215
N         -0.37193        0.13397        0.02886
C         -0.98872       -1.19221       -0.03383
C          0.94595        0.40665        0.01165
C         -2.50615       -0.89744        0.03633
H         -0.64790       -1.80800        0.78441
H         -0.71788       -1.68449       -0.95790
C         -1.35935        1.12264       -0.01445
O          1.66806       -0.70035        0.00074
O          1.41224        1.50283        0.01051
C         -2.56904        0.61035       -0.02354
H         -3.03702       -1.36629       -0.78324
H         -2.94146       -1.27675        0.95433
H         -1.05621        2.14666       -0.03142
C          3.07198       -0.54630       -0.00680
H         -3.47569        1.17743       -0.04817
H          3.47727       -1.54517       -0.01605
H          3.39071       -0.00559       -0.88495
H          3.40138       -0.01762        0.87478
27
31.log	Energy: -556.922272
N          1.36160       -0.18819        0.01924
C          1.80338        1.21669       -0.03357
C          0.07524       -0.62545        0.00983
C          3.34814        1.11992        0.03969
H          1.37336        1.77438        0.79720
H          1.46293        1.67164       -0.96510
C          2.47239       -1.04606       -0.01784
O         -0.76485        0.42120       -0.00344
O         -0.24416       -1.79760        0.01546
C          3.61564       -0.36838       -0.02169
H          3.82022        1.65760       -0.78464
H          3.73226        1.55201        0.96724
H          2.29597       -2.11068       -0.03594
H          4.59971       -0.81110       -0.04134
C         -2.21188        0.21740       -0.00105
C         -2.75094        1.64174       -0.01439
H         -3.84209        1.62454       -0.01405
H         -2.40770        2.18500        0.86801
H         -2.40799        2.16819       -0.90704
C         -2.64024       -0.52802       -1.26062
H         -2.25719       -0.01482       -2.14562
H         -2.27508       -1.55308       -1.25426
H         -3.73094       -0.53943       -1.31525
C         -2.63903       -0.50411        1.27274
H         -2.25643        0.02645        2.14764
H         -3.72969       -0.51585        1.32784
H         -2.27264       -1.52874        1.28596
11
DHF.log	Energy: -231.115910
C          1.02102       -0.62140        0.00008
C          0.85558        0.91621       -0.00007
H          1.53697       -0.98810       -0.88748
H          1.53667       -0.98793        0.88789
C         -1.19304       -0.15138        0.00001
C         -0.64980        1.05823        0.00005
H          1.31244        1.37392        0.88036
H          1.31227        1.37375       -0.88068
H         -2.23290       -0.44672        0.00003
H         -1.19057        1.99156        0.00009
O         -0.30968       -1.19080       -0.00008
25
DHF_TSA-endo.log	Energy: -1433.227205
C          0.18091        0.51646        1.32615
C         -0.39022        1.66920        0.85738
C         -0.26166        0.54161       -1.16131
C         -0.58740        1.72923       -0.54740
H         -1.05196        2.55761       -1.06293
H         -0.74872        2.44353        1.52454
S          0.94908       -0.28473       -0.07429
C         -1.79191       -0.85398        0.80710
C         -1.79699       -0.86167       -0.57495
H         -1.28834       -1.53791        1.47444
H         -1.34288       -1.66747       -1.13268
O          2.27298        0.26298       -0.35707
O          0.84254       -1.73945       -0.03041
O         -2.76082       -0.09658        1.34979
C         -3.57145        0.47005        0.28715
C         -3.06030       -0.15713       -1.02241
H         -2.88515        0.59551       -1.79439
H         -3.77014       -0.88463       -1.42011
H         -3.44562        1.55105        0.31532
H         -4.60872        0.22211        0.50806
C          0.59688        0.14691        2.71066
H         -0.09924        0.58457        3.42730
H          0.59772       -0.93712        2.84378
H          1.60279        0.51346        2.93223
Cl        -0.09267        0.32820       -2.86308
25
DHF_TSA-exo.log	Energy: -1433.219580
C          0.21821        0.71940        1.32743
C         -0.43618        1.83512        0.86318
C         -0.19477        0.72853       -1.16079
C         -0.62699        1.88368       -0.53744
H         -1.17011        2.66436       -1.05025
H         -0.86645        2.56984        1.53308
S          1.11042        0.06354       -0.07897
C         -1.57064       -0.86535        0.83659
C         -1.64713       -0.77399       -0.54909
O          2.33677        0.81997       -0.32320
O          1.24349       -1.38551       -0.07016
H         -2.38163       -0.15041       -1.03157
H         -2.06548       -0.24872        1.56989
C         -1.30591       -2.14627       -1.10018
C         -1.01283       -2.96944        0.16859
O         -1.14670       -2.05400        1.28932
H         -0.44330       -2.12348       -1.76811
H         -2.15503       -2.54637       -1.65583
H         -1.73967       -3.76592        0.33298
H         -0.00491       -3.37042        0.18743
Cl         0.00198        0.54667       -2.86515
C          0.63794        0.31538        2.69765
H          0.03712        0.84339        3.43890
H          0.49901       -0.76201        2.82695
H          1.69217        0.54606        2.87518
25
DHF_TSB-endo.log	Energy: -1433.226988
C          0.10525        0.50444        1.33011
C         -0.45531        1.67054        0.89390
C         -0.28418        0.55073       -1.16620
C         -0.64620        1.71097       -0.51133
H         -1.13540        2.53462       -1.01448
H         -0.79531        2.44605        1.56716
S          0.89931       -0.28300       -0.06883
C         -1.84333       -0.87507        0.79301
C         -1.83627       -0.87030       -0.58806
H         -1.33769       -1.55596        1.46255
H         -1.37635       -1.67358       -1.14390
O          2.22871        0.27541       -0.30383
O          0.80610       -1.73862       -0.02662
O         -2.80911       -0.11517        1.33313
C         -3.62347        0.44666        0.27063
C         -3.10213       -0.17048       -1.03971
H         -2.93191        0.58977       -1.80405
H         -3.80599       -0.90046       -1.44381
H         -3.50924        1.52864        0.30350
H         -4.65850        0.18627        0.48790
Cl         0.60725        0.10820        2.92291
C         -0.11650        0.35858       -2.63890
H         -0.90429        0.89192       -3.17320
H          0.84766        0.76430       -2.95666
H         -0.15243       -0.69596       -2.91575
25
DHF_TSB-exo.log	Energy: -1433.217333
C          0.15033        0.62660        1.33024
C         -0.47994        1.76903        0.90752
C         -0.19705        0.69910       -1.16869
C         -0.66275        1.81481       -0.49206
H         -1.22455        2.59621       -0.98602
H         -0.88152        2.50599        1.59050
S          1.06750       -0.00442       -0.07944
C         -1.63019       -0.93743        0.80693
C         -1.67339       -0.84008       -0.58011
O          2.30694        0.75098       -0.25620
O          1.19658       -1.45395       -0.09445
H         -2.39141       -0.20752       -1.07483
H         -2.12635       -0.31116        1.53133
C         -1.34519       -2.21962       -1.12288
C         -1.08098       -3.04500        0.15054
O         -1.24257       -2.13189        1.26749
H         -0.46930       -2.22305       -1.77318
H         -2.19170       -2.60747       -1.69152
H         -1.80723       -3.84528        0.29716
H         -0.07163       -3.44145        0.19128
C         -0.01758        0.56272       -2.64546
H         -0.80882        1.10996       -3.15960
H          0.94595        0.98655       -2.94282
H         -0.04124       -0.47873       -2.96767
Cl         0.68806        0.23774        2.91244
25
DHF_intermediate_A_endo.log	Energy: -1433.306936
C         -0.36270       -1.38953        0.25065
C         -0.44320       -0.72538        1.59331
C          0.51221        0.89094        0.21161
C          0.03793        0.52203        1.57904
H          0.11613        1.19766        2.41939
H         -0.83091       -1.23816        2.46365
S          1.30525       -0.74922       -0.27532
C         -1.22798       -0.56030       -0.75119
C         -0.64847        0.88526       -0.80163
H         -1.20478       -1.04545       -1.72844
H         -0.24554        1.11101       -1.78741
O          2.40430       -1.14030        0.59181
O          1.49183       -0.84882       -1.71733
O         -2.56517       -0.47393       -0.32151
C         -2.85171        0.82579        0.20600
C         -1.84051        1.78053       -0.43670
H         -1.56017        2.59759        0.22992
H         -2.25169        2.21235       -1.34860
H         -2.76176        0.81299        1.29389
H         -3.88076        1.06296       -0.06181
C         -0.53919       -2.88609        0.18214
H         -1.57722       -3.12345        0.42414
H         -0.32712       -3.25429       -0.82317
H          0.11319       -3.39193        0.89487
Cl         1.59181        2.27594        0.10621
25
DHF_intermediate_B_endo.log	Energy: -1433.305868
C          0.54063       -0.87342        0.20813
C          0.05360       -0.52884        1.57628
C         -0.40567        1.37912        0.25990
C         -0.45875        0.70608        1.60109
H         -0.85194        1.20346        2.47830
H          0.14792       -1.21052        2.40968
S          1.28415        0.78073       -0.27380
C         -0.64929       -0.88926       -0.78904
C         -1.24050        0.55286       -0.75789
H         -0.28016       -1.17293       -1.77530
H         -1.15084        1.02195       -1.73677
O          2.37288        1.19883        0.59385
O          1.47360        0.87556       -1.71572
O         -1.65524       -1.78532       -0.40185
C         -2.75445       -1.08994        0.19649
C         -2.70975        0.33754       -0.35825
H         -3.05571        1.06922        0.37362
H         -3.33871        0.42045       -1.24402
H         -2.65592       -1.10562        1.28355
H         -3.66236       -1.62202       -0.08499
Cl         1.64269       -2.23494        0.08174
C         -0.58298        2.87749        0.20996
H         -1.60891        3.13055        0.48637
H          0.09450        3.37134        0.90785
H         -0.39680        3.25401       -0.79731
41
31_TS_A_endo.log	Energy: -1759.035857
N         -0.83154       -0.75807       -0.79554
C         -0.71942       -2.16002       -0.34748
C         -1.93281        0.04709       -0.60885
C          0.71950       -2.53922       -0.75193
H         -1.47259       -2.76647       -0.85028
H         -0.88863       -2.21797        0.72630
C          0.33539       -0.28874       -1.35862
O         -2.90464       -0.64311       -0.01620
O         -1.96080        1.20880       -0.94426
C          1.34417       -1.22689       -1.19303
H          1.26081       -3.01842        0.06545
H          0.71498       -3.23324       -1.59406
H          0.32380        0.59221       -1.98059
H          2.23185       -1.19984       -1.80930
C          2.31508       -0.60993        0.55885
C          1.35636       -0.43881        1.54092
C          0.59016        0.73814        1.33596
C          0.99178        1.54168        0.30329
H          1.16382       -1.16747        2.31506
H         -0.30016        0.95587        1.91535
S          2.65744        1.05834       -0.10739
O          2.92992        1.10099       -1.54128
O          3.63926        1.70683        0.75924
C         -4.17214        0.00395        0.34314
C          0.49965        2.87597       -0.14585
H         -0.49260        3.05223        0.26677
H          1.17640        3.66972        0.18449
H          0.42592        2.92280       -1.23464
Cl         3.66280       -1.68245        0.70693
C         -4.95211       -1.13030        0.99250
H         -4.41763       -1.50747        1.86623
H         -5.93173       -0.76877        1.30892
H         -5.09172       -1.94850        0.28380
C         -3.91362        1.12391        1.34437
H         -3.37058        1.94884        0.88617
H         -4.87096        1.49601        1.71475
H         -3.34258        0.74178        2.19368
C         -4.88076        0.49620       -0.91309
H         -4.97996       -0.32093       -1.63093
H         -5.88155        0.83893       -0.64241
H         -4.34005        1.31908       -1.37664
41
31_TS_B_endo.log	Energy: -1759.023428
N         -0.54435        1.45077        0.01823
C          0.13564        2.60472       -0.59320
C         -1.85365        1.15828       -0.29169
C          1.47968        2.67101        0.16453
H         -0.48095        3.49342       -0.45121
H          0.27124        2.42835       -1.65675
C          0.21628        0.86105        0.99983
O         -2.31041        0.15882        0.46124
O         -2.46734        1.77899       -1.12845
C          1.45000        1.49378        1.13093
H          2.31257        2.61998       -0.53690
H          1.57561        3.60014        0.72846
H         -0.26628        0.20629        1.70510
H          1.91522        1.58473        2.09938
C          0.98286       -1.42277        0.17128
C          1.57342       -1.76805        1.35637
C          2.70761       -0.98284        1.66667
C          2.98675        0.01631        0.74519
H          1.16146       -2.51504        2.02214
H          3.24829       -1.07433        2.59880
S          2.21214       -0.54959       -0.79489
O          1.64457        0.47705       -1.65765
O          3.11987       -1.49810       -1.44024
C         -3.67989       -0.33967        0.30116
C          4.26544        0.78629        0.65040
H          4.13446        1.74809        0.15459
H          4.65941        0.95635        1.65327
H          5.00107        0.20906        0.08354
Cl        -0.28934       -2.21662       -0.66161
C         -4.67202        0.75541        0.67469
H         -4.64453        1.57331       -0.04330
H         -5.67908        0.33341        0.69009
H         -4.44550        1.14172        1.67089
C         -3.73340       -1.48424        1.30335
H         -4.72155       -1.94664        1.28315
H         -2.98499       -2.23878        1.05384
H         -3.53936       -1.11442        2.31197
C         -3.89403       -0.85570       -1.11710
H         -3.12552       -1.58815       -1.37150
H         -4.86757       -1.34768       -1.16882
H         -3.87063       -0.04473       -1.84235
41
31_intermediate_A_endo.log	Energy: -1759.110918
N          0.86652        0.44405       -0.10033
C          0.69984        1.83561        0.32963
C          2.05877       -0.18865       -0.28682
C         -0.53533        2.30920       -0.44739
H          1.59022        2.40699        0.07844
H          0.54629        1.88600        1.40941
C         -0.35194       -0.15668       -0.61002
O          3.07382        0.56115        0.15857
O          2.15657       -1.29134       -0.78833
C         -1.33651        1.04187       -0.78699
H         -1.12684        3.03195        0.11645
H         -0.22455        2.78511       -1.37715
H         -0.15568       -0.67509       -1.54890
H         -1.72777        1.06798       -1.80282
C         -2.50954        0.74760        0.16874
C         -2.03470        0.60945        1.57868
C         -1.21095       -0.43658        1.70022
C         -1.00212       -1.16132        0.40166
H         -2.36152        1.27417        2.36618
H         -0.74779       -0.76657        2.62084
S         -2.74679       -1.07122       -0.24489
O         -2.80892       -1.28965       -1.68477
O         -3.73141       -1.73291        0.59588
C          4.45596        0.08974        0.05484
C         -0.43188       -2.55858        0.45222
H          0.58260       -2.52045        0.84988
H         -1.04399       -3.19468        1.09424
H         -0.38365       -2.99027       -0.54849
Cl        -3.93955        1.73964       -0.08356
C          5.24538        1.23749        0.67014
H          6.31110        1.00358        0.65309
H          5.07880        2.15755        0.10685
H          4.93715        1.39740        1.70497
C          4.63902       -1.18422        0.87233
H          4.27804       -1.02853        1.89156
H          4.10524       -2.02055        0.42551
H          5.70270       -1.42693        0.91854
C          4.83808       -0.09965       -1.40885
H          4.62881        0.81355       -1.97054
H          5.90881       -0.30450       -1.47339
H          4.29259       -0.92906       -1.85469
41
31_intermediate_B_endo.log	Energy: -1759.109527
N          0.59509        1.31016        0.15106
C         -0.02396        2.59672        0.47210
C          1.95204        1.16109        0.18815
C         -1.21172        2.67925       -0.49538
H          0.70357        3.39094        0.31499
H         -0.34387        2.62210        1.51548
C         -0.31921        0.37096       -0.46223
O          2.31978        0.00239       -0.36998
O          2.69782        1.99214        0.66194
C         -1.56400        1.22642       -0.86926
H         -2.05766        3.20998       -0.05638
H         -0.91425        3.21380       -1.39729
H          0.13943       -0.13368       -1.31062
H         -1.74933        1.12353       -1.93783
C         -2.79367        0.65632       -0.10880
C         -2.52312        0.71233        1.36777
C         -1.46443       -0.02289        1.72250
C         -0.86266       -0.69631        0.53235
H         -3.15053        1.27615        2.04598
H         -1.07545       -0.16410        2.72102
S         -2.43469       -1.15329       -0.38281
O         -2.16409       -1.45762       -1.78246
O         -3.29339       -2.05711        0.36527
C          3.70932       -0.45065       -0.31984
Cl         0.18623       -2.06650        0.86138
C         -4.14887        1.10433       -0.60153
H         -4.94542        0.59461       -0.05784
H         -4.25778        2.17945       -0.44379
H         -4.25672        0.90151       -1.66844
C          4.14677       -0.61134        1.13167
H          5.13039       -1.08485        1.15846
H          4.20652        0.35239        1.63467
H          3.44001       -1.25317        1.66307
C          4.60623        0.50644       -1.09702
H          5.60469        0.07136       -1.17796
H          4.21175        0.65014       -2.10548
H          4.67842        1.47123       -0.59947
C          3.64483       -1.80474       -1.01344
H          3.28107       -1.68907       -2.03623
H          4.64007       -2.25154       -1.04308
H          2.97205       -2.47473       -0.47560
62
TS_A_endo_Cl.log	Energy: -2183.538660
C          3.11325        2.19521       -1.33708
C          0.88248        2.74542       -0.40892
C          4.28783        1.36115       -0.78091
C          2.44555        1.15966        0.69168
C          3.67054        0.56368        0.36103
C          3.20136       -1.24926       -0.53832
C          2.25786       -1.03036       -1.54934
C          0.96957       -0.76353       -1.02778
C          0.83191       -0.90928        0.33932
C         -1.24402        3.18384        0.72984
Cl         4.73984       -2.02539       -0.85339
C         -0.38307       -0.79402        1.20338
C         -1.18233       -2.11140        1.33112
C         -1.75871       -2.61921       -0.00855
C         -2.75149       -1.62100       -0.56556
C         -0.98562        4.68002        0.91799
C         -2.11255        2.87995       -0.49260
C         -1.84656        2.57856        1.99770
C         -5.15846       -1.04803       -0.45033
C         -4.96276        0.29845        0.24872
C         -5.35519       -0.90332       -1.96105
C         -6.31346       -1.82777        0.17880
H          3.34856        3.25603       -1.44981
H          2.73937        1.82579       -2.29315
H          4.74581        0.73254       -1.54914
H          5.07309        2.01207       -0.38131
H          1.91450        1.12862        1.62862
H          4.29191        0.13983        1.14016
H          2.51923       -0.96426       -2.59753
H          0.13946       -0.41976       -1.63759
H         -1.01222       -0.00899        0.78139
H         -0.08773       -0.46214        2.20625
H         -0.53943       -2.89609        1.74389
H         -2.00213       -1.95713        2.04332
H         -0.95271       -2.74720       -0.73615
H         -2.24931       -3.58335        0.14650
H         -1.93712        5.18900        1.10423
H         -0.33141        4.84717        1.78029
H         -0.52458        5.11530        0.03022
H         -2.14175        1.80219       -0.68023
H         -3.13399        3.22602       -0.30149
H         -1.73235        3.38094       -1.38354
H         -1.16091        2.69463        2.84295
H         -2.78380        3.09100        2.23567
H         -2.06244        1.51518        1.86638
H         -4.74389        0.14570        1.31110
H         -4.14679        0.86226       -0.20256
H         -5.88209        0.88817        0.16802
H         -5.41395       -1.89081       -2.43097
H         -6.29540       -0.37531       -2.15316
H         -4.53676       -0.34290       -2.41453
H         -7.25072       -1.27843        0.04478
H         -6.41490       -2.81112       -0.29147
H         -6.14250       -1.97017        1.25072
O          0.05548        2.47279        0.60970
O          0.68713        3.51055       -1.34057
O          2.72153       -1.41737        2.23283
O          2.01493       -3.32822        0.75528
O         -2.43358       -0.64532       -1.22918
O         -3.99607       -1.91992       -0.16849
N          2.06528        2.03389       -0.30202
S          2.22753       -1.87143        0.91552
62
TS_B_endo_Cl.log	Energy: -2183.532585
C         -2.57668       -2.00402       -1.13722
C         -4.36652       -0.34349       -0.42529
C         -1.30180       -1.77277       -1.98019
C         -2.35258        0.31097       -1.60615
C         -1.13386       -0.25664       -2.00241
C          0.24044        0.12150       -0.45401
C         -0.35874       -0.35775        0.72025
C         -1.39709        0.46078        1.21670
C         -1.59038        1.62515        0.49749
C         -6.13872       -1.41908        0.89505
Cl        -2.60026        2.96480        0.93647
C          1.56655       -0.32881       -1.01326
C          2.73302       -0.14599       -0.02531
C          4.06226       -0.56584       -0.65003
C          5.22934       -0.43840        0.31334
C         -7.29886       -0.94876        0.01607
C         -5.92818       -0.53004        2.12251
C         -6.31280       -2.88258        1.29949
C          7.68330       -0.72026        0.38147
C          7.98586        0.70012        0.86530
C          7.68566       -1.74073        1.52238
C          8.65371       -1.13743       -0.72434
H         -3.28977       -2.68265       -1.61062
H         -2.36263       -2.37731       -0.13484
H         -0.44329       -2.30587       -1.56368
H         -1.44238       -2.13420       -3.00480
H         -2.74580        1.28945       -1.82934
H         -0.54748        0.22439       -2.77538
H         -0.11842       -1.32660        1.14302
H         -2.02963        0.18186        2.05253
H          1.77169        0.21671       -1.94285
H          1.48540       -1.38775       -1.28862
H          2.78468        0.89837        0.29458
H          2.54440       -0.73926        0.87557
H          4.02742       -1.60812       -0.99488
H          4.28999        0.03418       -1.54004
H         -8.23578       -1.03926        0.57575
H         -7.16770        0.09139       -0.28551
H         -7.37177       -1.57394       -0.88010
H         -6.80190       -0.60540        2.77819
H         -5.04774       -0.86273        2.68294
H         -5.79243        0.51376        1.83559
H         -5.45382       -3.22482        1.88552
H         -7.21640       -2.99430        1.90658
H         -6.40685       -3.51812        0.41316
H          7.91092        1.40704        0.03214
H          7.29400        1.00478        1.65187
H          9.00736        0.73955        1.25868
H          7.40222       -2.72944        1.14576
H          8.69373       -1.81027        1.94499
H          6.99220       -1.44991        2.31277
H          9.67667       -1.15848       -0.33508
H          8.40304       -2.13470       -1.10025
H          8.61258       -0.43021       -1.55904
O         -4.89190       -1.45996        0.09732
O         -4.82424        0.78594       -0.38597
O         -0.35008        2.50961       -1.78798
O          0.92650        2.63169        0.37122
O          5.12297       -0.10981        1.48053
O          6.37746       -0.74641       -0.31229
N         -3.16596       -0.64777       -1.04842
S         -0.09035        1.93629       -0.45121
62
TS_A_endo_Br.log	Energy: -4295.054429
C          2.58115        2.59131       -1.23931
C          0.26698        2.92439       -0.41429
C          3.81107        1.89972       -0.61341
C          1.94156        1.54319        0.79184
C          3.23013        1.06311        0.51927
C          2.95909       -0.79057       -0.36090
C          2.03041       -0.69159       -1.40413
C          0.70484       -0.55686       -0.92448
C          0.54346       -0.69920        0.44012
C         -1.93703        3.16698        0.63291
Br         4.71754       -1.47287       -0.64592
C         -0.69984       -0.69695        1.27026
C         -1.35732       -2.08944        1.40808
C         -1.83433       -2.68450        0.06529
C         -2.90869       -1.80925       -0.54435
C         -1.84599        4.68769        0.77413
C         -2.72246        2.73156       -0.60573
C         -2.51809        2.54332        1.90194
C         -5.36392       -1.48674       -0.50730
C         -5.32759       -0.11074        0.16032
C         -5.53128       -1.39968       -2.02599
C         -6.45031       -2.36635        0.11232
H          2.70895        3.66786       -1.37339
H          2.28740        2.16087       -2.19762
H          4.37052        1.30510       -1.34030
H          4.50282        2.63906       -0.19525
H          1.37582        1.47393        1.70603
H          3.86035        0.71441        1.32778
H          2.31563       -0.61243       -2.44500
H         -0.13835       -0.31323       -1.56389
H         -1.39719        0.00736        0.81412
H         -0.46932       -0.31500        2.27243
H         -0.64673       -2.79120        1.85750
H         -2.21031       -2.00930        2.09297
H         -0.99656       -2.74151       -0.63492
H         -2.22525       -3.69169        0.22981
H         -2.85224        5.09688        0.91237
H         -1.24356        4.95256        1.64957
H         -1.40379        5.14088       -0.11424
H         -2.63494        1.65059       -0.75209
H         -3.78037        2.97734       -0.46400
H         -2.36130        3.23772       -1.50173
H         -1.88106        2.76244        2.76460
H         -3.51344        2.95805        2.08880
H         -2.61276        1.45885        1.80422
H         -5.12648       -0.21470        1.23208
H         -4.56007        0.52288       -0.28354
H         -6.29943        0.37950        0.03891
H         -5.47410       -2.39899       -2.47045
H         -6.51521       -0.97736       -2.25672
H         -4.76259       -0.76823       -2.47311
H         -7.43484       -1.92055       -0.06125
H         -6.43649       -3.36611       -0.33344
H         -6.29673       -2.46405        1.19185
O         -0.56600        2.59515        0.58222
O          0.02957        3.63612       -1.37781
O          2.42258       -0.97435        2.39267
O          1.96738       -2.96892        0.92952
O         -2.67501       -0.82171       -1.22505
O         -4.12665       -2.22668       -0.17203
N          1.51353        2.34653       -0.24040
S          2.01856       -1.49565        1.06951
62
TS_B_endo_Br.log	Energy: -4295.048802
C         -0.83180        2.55527        0.44194
C         -3.23900        2.09620        0.00421
C          0.17440        1.87706        1.39748
C         -1.79753        0.57794        1.32625
C         -0.43789        0.50580        1.66388
C          0.49049       -0.74969        0.26016
C          0.13731       -0.25782       -1.00763
C         -1.19707       -0.51681       -1.38363
C         -1.89801       -1.27398       -0.46386
C         -5.59987        1.42943       -0.16650
Br        -3.61593       -2.01726       -0.68474
C          1.90287       -0.98702        0.74833
C          2.98276       -0.23640       -0.04187
C          4.37367       -0.49368        0.53607
C          5.46158        0.26243       -0.20660
C         -5.56750        1.18083       -1.67538
C         -6.15752        2.80740        0.19575
C         -6.36365        0.32801        0.56857
C          7.92007        0.49934       -0.26553
C          8.06954        0.16751       -1.75229
C          7.93131        2.00631        0.00253
C          8.99275       -0.20970        0.56192
H         -1.06875        3.58513        0.71803
H         -0.50369        2.54730       -0.59847
H          1.17847        1.83794        0.97162
H          0.24059        2.42805        2.34268
H         -2.61319       -0.01851        1.70009
H         -0.13849       -0.07665        2.52630
H          0.80059        0.35892       -1.60117
H         -1.65530       -0.11128       -2.27878
H          2.09875       -2.06685        0.67452
H          1.97752       -0.73922        1.81393
H          2.96148       -0.55199       -1.09049
H          2.78989        0.84138       -0.04104
H          4.42361       -0.19390        1.59139
H          4.62229       -1.56177        0.51718
H         -6.59058        1.15937       -2.06491
H         -5.01340        1.96966       -2.18818
H         -5.09239        0.21790       -1.88324
H         -7.21846        2.84460       -0.07375
H         -6.07209        2.97779        1.27428
H         -5.63087        3.60285       -0.33229
H         -6.36543        0.51740        1.64696
H         -7.39979        0.29781        0.21766
H         -5.89825       -0.64385        0.38938
H          7.98834       -0.91350       -1.90834
H          7.30585        0.67018       -2.34753
H          9.05699        0.49132       -2.09843
H          7.75541        2.20249        1.06564
H          8.91198        2.41470       -0.26423
H          7.16639        2.51728       -0.58416
H          9.98567        0.14495        0.26777
H          8.85194       -0.00768        1.62866
H          8.94783       -1.29204        0.40364
O         -4.22771        1.27567        0.37389
O         -3.30905        3.07181       -0.72668
O         -1.16543       -2.26127        1.97147
O         -0.18429       -3.35321       -0.06655
O          5.24982        1.07704       -1.08642
O          6.66931       -0.09353        0.25760
N         -2.04235        1.71521        0.59074
S         -0.70573       -2.12467        0.57417
20
Carbene 29		Energy: -423.854325 
C          0.10722        1.11560        0.76838
C          1.77044        2.22174       -0.29488
C         -0.46558        2.43840        0.43859
H          2.81327        2.39473       -0.04070
H          1.67495        2.05291       -1.37080
H         -0.96300        2.25807       -0.54500
C         -1.69416        2.96014        1.10061
C         -0.61150        0.15692        1.42698
C         -2.35822        1.91141        1.77238
H         -3.30665        2.11910        2.26151
C         -1.86790        0.61149        1.89436
H         -2.47242       -0.11987        2.43126
C          0.78998        3.28430        0.19520
H          0.63328        4.08049       -0.52948
H          1.11965        3.72256        1.13904
O          1.36968        0.99174        0.37317
C         -0.08857       -1.22294        1.71753
H          0.88675       -1.36847        1.25413
H          0.01760       -1.38505        2.79273
H         -0.76927       -1.98477        1.33084
20
TS1			Energy: -423.852625 
C          0.14833        1.13464        0.85248
C          1.71634        2.12393       -0.44530
C         -0.35593        2.47126        0.63789
H          2.78295        2.30019       -0.32921
H          1.49463        1.88347       -1.48867
H         -1.28485        2.46666       -0.12273
C         -1.60058        2.98448        1.17667
C         -0.58060        0.18796        1.51334
C         -2.32372        1.91488        1.81356
H         -3.30216        2.14314        2.22581
C         -1.84388        0.63504        1.98749
H         -2.45825       -0.09457        2.51075
C          0.82144        3.25297        0.07240
H          0.53854        3.96367       -0.70164
H          1.29953        3.79781        0.88895
O          1.38405        0.95754        0.35168
C         -0.06552       -1.20386        1.74562
H          0.54589       -1.24500        2.65115
H         -0.88982       -1.90821        1.86342
H          0.55916       -1.52749        0.91221
20
Product 30		Energy: -423.987944 
C          0.11018        1.19008        0.97230
C          1.75888        2.20491       -0.18344
C         -0.35219        2.48977        0.81045
H          2.80524        2.41963        0.02374
H          1.63526        1.98440       -1.24753
H         -2.01793        3.82592        1.08303
C         -1.64157        2.81584        1.19766
C         -0.65962        0.16660        1.51123
C         -2.44790        1.81294        1.73586
H         -3.46296        2.04010        2.03777
C         -1.95745        0.51764        1.88956
H         -2.59983       -0.24925        2.30984
C          0.78814        3.31421        0.26257
H          0.49997        3.95892       -0.56809
H          1.22205        3.93978        1.04773
O          1.39775        1.02071        0.55703
C         -0.09423       -1.21701        1.66198
H          0.25789       -1.59796        0.70045
H          0.76489       -1.21375        2.33745
H         -0.84341       -1.90323        2.05747
